# Supplementary material for: Two–Dimensional and Doppler trans-thoracic echocardiographic patterns of suspected pediatric heart diseases at Tibebe-—Ghion specialized Teaching Hospital and Adinas General Hospital, Bahir Dar, North-west Ethiopia:–An experience from an LMIC
Source: PLoS One. 2024 Mar 11;19(3):e0292694. doi: 10.1371/journal.pone.0292694 (PMC10927071; doi:10.1371/journal.pone.0292694)
Supplement: S1 File — (ZIP) [file pone.0292694.s002.zip]

Archive with 7 entries (7 files):
- AGH3 Pediatric Echo report template 12.docx
- TGSH1 Pediatric Transthoracic Echocardiography Report August 2021 SPSS FILLED.docx
- TGSH2 Pediatric Transthoracic Echocardiography Report August 2021 SPSS FILLED.docx
- TGSH3 Pediatric Echo Report Format 2023 SPSS FILLED.docx
- TGSH4 Pediatric Echocardiography report 2021 SPSS FILLED.docx
- TGSH7 Pediatric Echocardiography report.docx
- TGSH10 Pediatric Echo Report 2023 - March  - May 30 2015 SPSS FILLED.docx
