# Supplementary material for: Two–Dimensional and Doppler trans-thoracic echocardiographic patterns of suspected pediatric heart diseases at Tibebe-—Ghion specialized Teaching Hospital and Adinas General Hospital, Bahir Dar, North-west Ethiopia:–An experience from an LMIC
Source: PLoS One. 2024 Mar 11;19(3):e0292694. doi: 10.1371/journal.pone.0292694 (PMC10927071; doi:10.1371/journal.pone.0292694)
Supplement: S2 File — (ZIP) [file pone.0292694.s003.zip]

Archive with 6 entries (6 files):
- AGH2 Paediatric Echocardiography Report Novemeber 18, 2022 SPSS Filled.docx
- AGH6 Pediatric Echocardiography Report 2013 extra.docx
- AGH7 Pediatric Echocardiography Report 2013.docx
- AGH8 Pediatric Transthoracic Echocardiography Report  May 2022.docx
- AGH10 Pediatric Transthoracic Echocardiography Report February 2022 SPSS.docx
- AGH12 Paediatric Echocardiography Report March 2023 - June 2023.docx
